# Supplementary material for: Abnormal Enhancement of Protein Disulfide Isomerase-like Activity of a Cyclic Diselenide Conjugated with a Basic Amino Acid by Inserting a Glycine Spacer
Source: Biology (Basel). 2021 Oct 24;10(11):1090. doi: 10.3390/biology10111090 (PMC8615077; doi:10.3390/biology10111090)
Supplement: Supplementary file 1 [file biology-10-01090-s001.zip]

Archive with 1 entries (1 files):
- biology-1378158-supplementary.pdf
